# Supplementary material for: Molecular Characterisation of Flavanone O-methylation in Eucalyptus
Source: Int J Mol Sci. 2022 Mar 16;23(6):3190. doi: 10.3390/ijms23063190 (PMC8954846; doi:10.3390/ijms23063190)
Supplement: Supplementary file 1 [file ijms-23-03190-s001.zip]

Archive with 2 entries (2 files):
- Supplementary Figures.pdf
- Table S1_250222.pdf
